# Supplementary material for: Impact of Season on Intestinal Bacterial Communities and Pathogenic Diversity in Two Captive Duck Species
Source: Animals (Basel). 2023 Dec 16;13(24):3879. doi: 10.3390/ani13243879 (PMC10740475; doi:10.3390/ani13243879)
Supplement: Supplementary file 1 [file animals-13-03879-s001.zip]

Archive with 1 entries (1 files):
- animals-2722802-supplementary.pdf
